# Supplementary material for: Strong Sex-Dependent Effects of Malnutrition on Life- and Healthspan in Drosophila melanogaster
Source: Insects. 2023 Dec 26;15(1):9. doi: 10.3390/insects15010009 (PMC10816799; doi:10.3390/insects15010009)
Supplement: Supplementary file 1 [file insects-15-00009-s001.zip]

Archive with 2 entries (2 files):
- Supplementary Material 1.pdf
- Supplementary Material 2.xlsx
