# Supplementary material for: Strong Sex-Dependent Effects of Malnutrition on Life- and Healthspan in Drosophila melanogaster
Source: Insects. 2023 Dec 26;15(1):9. doi: 10.3390/insects15010009 (PMC10816799; doi:10.3390/insects15010009)
Supplement: Supplementary file 1 [file insects-15-00009-s001.zip › Supplementary Material 2.xlsx]

## Sheet: Author information
Article title:	Strong sex-dependent effects of malnutrition on life- and healthspan in Drosophila melanogaster
Journal name:	Insects
Author names:	Nikolaj Klausholt Bak 1, Palle Duun Rohde 2 and Torsten Nygaard Kristensen 1,*
Affiliation:	1 Department of Chemistry and Bioscience, Aalborg University, Frederik Bajers Vej 7H, DK 9220 Aalborg, Denmark; ndb@bio.aau.dk
	2 Department of Health Science and Technology, Aalborg University, Selma Lagerløfs Vej 249, DK 9260 Gistrup, Denmark
	* Correspondence: tnk@bio.aau.dk; Tel.: +45 6146 3375

## Sheet: Supplementary Table S1
Time	Temperature [°C]	Humidity [%RH]
2022-10-27 17:17:01	25.541	59.761
2022-10-27 17:22:01	25.229	53.187
2022-10-27 17:27:01	24.478	54.396
2022-10-27 17:32:01	24.103	55.148
2022-10-27 17:37:01	23.916	56.048
2022-10-27 17:42:01	23.728	56.198
2022-10-27 17:47:01	23.541	56.497
2022-10-27 17:52:01	23.478	56.945
2022-10-27 17:57:01	23.416	56.646
2022-10-27 18:02:01	23.353	56.945
2022-10-27 18:07:01	23.228	56.646
2022-10-27 18:12:01	23.165	56.347
2022-10-27 18:17:01	23.165	57.54
2022-10-27 18:22:01	23.103	57.392
2022-10-27 18:27:01	23.004	58.135
2022-10-27 18:32:01	22.978	57.689
2022-10-27 18:37:01	22.978	57.689
2022-10-27 18:42:01	22.915	57.689
2022-10-27 18:47:01	22.915	57.986
2022-10-27 18:52:01	22.915	57.838
2022-10-27 18:57:01	22.915	58.283
2022-10-27 19:02:01	22.853	58.283
2022-10-27 19:07:01	22.853	58.283
2022-10-27 19:12:01	22.853	58.431
2022-10-27 19:17:01	22.079	57.986
2022-10-27 19:22:01	22.079	58.727
2022-10-27 19:27:01	22.728	58.727
2022-10-27 19:32:01	22.728	58.875
2022-10-27 19:37:01	22.665	58.283
2022-10-27 19:42:01	22.665	58.579
2022-10-27 19:47:01	22.603	58.431
2022-10-27 19:52:01	22.603	59.171
2022-10-27 19:57:01	22.603	58.727
2022-10-27 20:02:01	22.054	59.023
2022-10-27 20:07:01	22.054	58.875
2022-10-27 20:12:01	22.054	59.171
2022-10-27 20:17:01	22.477	60.203
2022-10-27 20:22:01	22.415	60.056
2022-10-27 20:27:01	22.415	60.056
2022-10-27 20:32:01	22.477	60.79
2022-10-27 20:37:01	22.477	60.644
2022-10-27 20:42:01	22.477	60.35
2022-10-27 20:47:01	23.103	58.727
2022-10-27 20:52:01	24.791	57.838
2022-10-27 20:57:01	24.979	59.023

## Sheet: Supplementary Table S2
Time	Temperature [°C]	Humidity [%RH]
2022-11-04 15:01:01	23.916	51.082
2022-11-04 15:11:01	23.165	53.187
2022-11-04 15:21:01	23.103	54.848
2022-11-04 15:31:01	23.004	56.646
2022-11-04 15:41:01	23.004	58.727
2022-11-04 15:51:01	23.103	60.203
2022-11-04 16:01:01	23.004	61.084
2022-11-04 16:11:01	23.004	61.961
2022-11-04 16:21:01	23.004	62.399
2022-11-04 16:31:01	23.004	62.399
2022-11-04 16:41:01	23.004	62.981
2022-11-04 16:51:01	23.004	63.271
2022-11-04 17:01:01	23.004	63.416
2022-11-04 17:11:01	23.004	63.561
2022-11-04 17:21:01	23.004	63.416
2022-11-04 17:31:01	23.004	63.561
2022-11-04 17:41:01	23.004	63.416
2022-11-04 17:51:01	23.004	63.416
2022-11-04 18:01:01	23.004	63.271
2022-11-04 18:11:01	23.004	63.996
2022-11-04 18:21:01	23.004	63.561
2022-11-04 18:31:01	23.004	63.561
2022-11-04 18:41:01	23.004	63.416
2022-11-04 18:51:01	23.004	63.851
2022-11-04 19:01:01	23.004	63.996
2022-11-04 19:11:01	23.004	63.851
2022-11-04 19:21:01	23.004	64.429
2022-11-04 19:31:01	23.004	64.429
2022-11-04 19:41:01	23.004	64.573
2022-11-04 19:51:01	23.004	65.006
2022-11-04 20:01:01	23.004	64.718
2022-11-04 20:11:01	23.004	65.015
2022-11-04 20:21:01	23.004	65.294
2022-11-04 20:31:01	23.004	65.294
2022-11-04 20:41:01	23.004	65.294
2022-11-04 20:51:01	23.004	65.438
2022-11-04 21:01:01	23.004	65.438

## Sheet: Supplementary Table S3
Temperature [C]	Temperature [°C]	Humidity [%RH]
2022-11-19 15:00:23	22.665	42.831
2022-11-19 15:10:23	22.79	39.339
2022-11-19 15:20:22	22.853	45.186
2022-11-19 15:30:22	22.853	50.293
2022-11-19 15:40:22	22.853	53.339
2022-11-19 15:50:22	22.853	55.599
2022-11-19 16:00:22	22.853	57.243
2022-11-19 16:10:22	22.853	58.135
2022-11-19 16:20:22	22.853	58.875
2022-11-19 16:30:22	22.853	59.023
2022-11-19 16:40:22	22.853	59.614
2022-11-19 16:50:22	22.853	59.909
2022-11-19 17:00:22	22.853	60.203
2022-11-19 17:10:22	22.853	60.497
2022-11-19 17:20:22	22.853	60.203
2022-11-19 17:30:22	22.853	60.644
2022-11-19 17:40:22	22.853	60.35
2022-11-19 17:50:22	22.853	60.35
2022-11-19 18:00:22	22.853	60.35
2022-11-19 18:10:22	22.853	60.644
2022-11-19 18:20:22	22.853	61.523
2022-11-19 18:30:22	22.853	60.644
2022-11-19 18:40:22	22.853	60.79
2022-11-19 18:50:22	22.853	60.644
2022-11-19 19:00:22	22.853	60.937
2022-11-19 19:10:22	22.853	60.497
2022-11-19 19:20:22	22.853	60.644
2022-11-19 19:30:22	22.853	60.79
2022-11-19 19:40:22	22.853	60.937
2022-11-19 19:50:22	22.853	61.084
2022-11-19 20:00:22	22.853	61.084
2022-11-19 20:10:22	22.853	61.084
2022-11-19 20:20:22	22.853	60.497
2022-11-19 20:30:22	22.853	60.644
2022-11-19 20:40:22	22.853	61.084
2022-11-19 20:50:22	22.853	61.084

## Sheet: Supplementary Table S4
Time	Temperature [°C]	Humidity [%RH]
2022-12-07 14:57:01	23.824	52.615
2022-12-07 15:07:01	23.136	39.235
2022-12-07 15:17:01	23.136	34.445
2022-12-07 15:27:01	23.198	32.027
2022-12-07 15:37:01	23.198	31.597
2022-12-07 15:47:01	23.198	29.738
2022-12-07 15:57:01	23.198	29.908
2022-12-07 16:07:01	23.136	28.719
2022-12-07 16:17:01	23.136	26.669
2022-12-07 16:27:01	23.136	26.155
2022-12-07 16:37:01	23.136	25.295
2022-12-07 16:47:01	23.136	24.432
2022-12-07 16:57:01	23.136	23.567
2022-12-07 17:07:01	23.136	23.022
2022-12-07 17:17:01	23.136	22.873
2022-12-07 17:27:01	23.136	22.525
2022-12-07 17:37:01	23.136	22.525
2022-12-07 17:47:01	23.136	22.873
2022-12-07 17:57:01	23.198	22.177
2022-12-07 18:07:01	23.136	21.829
2022-12-07 18:17:01	23.136	22.351
2022-12-07 18:27:01	23.136	22.177
2022-12-07 18:37:01	23.136	22.003
2022-12-07 18:47:01	23.136	22.177
2022-12-07 18:57:01	23.136	21.048
2022-12-07 19:07:01	23.198	21.305
2022-12-07 19:17:01	23.198	21.829
2022-12-07 19:27:01	23.198	21.305
2022-12-07 19:37:01	23.136	21.654
2022-12-07 19:47:01	23.198	21.305
2022-12-07 19:57:01	23.136	21.305
2022-12-07 20:07:01	23.136	21.131
2022-12-07 20:17:01	23.136	21.305
2022-12-07 20:27:01	23.136	21.305
2022-12-07 20:37:01	23.136	21.305
2022-12-07 20:47:01	23.198	21.305
2022-12-07 20:57:01	23.198	21.048

## Sheet: Supplementary Table S5
Time	Temperature [°C]	Humidity [%RH]
2022-10-27 21:02:01	29.602	49.218
2022-10-27 21:07:01	27.541	51.516
2022-10-27 21:12:01	25.416	52.581
2022-10-27 21:17:01	24.353	53.187
2022-10-27 21:22:01	23.853	53.339
2022-10-27 21:27:01	24.416	57.54
2022-10-27 21:32:01	27.603	59.909
2022-10-27 21:37:01	33.533	49.986
2022-10-27 21:42:01	36.153	41.091
2022-10-27 21:47:01	37.337	36.61
2022-10-27 21:52:01	37.898	34.505
2022-10-27 21:57:01	38.209	33.529
2022-10-27 22:02:01	38.334	33.202
2022-10-27 22:07:01	38.459	33.202
2022-10-27 22:12:01	38.521	33.529
2022-10-27 22:17:01	38.521	34.017
2022-10-27 22:22:01	38.583	34.343
2022-10-27 22:27:01	38.583	34.18
2022-10-27 22:32:01	38.583	34.993
2022-10-27 22:37:01	38.583	34.83
2022-10-27 22:42:01	38.646	35.641
2022-10-27 22:47:01	38.646	35.641
2022-10-27 22:52:01	38.646	35.964
2022-10-27 22:57:01	38.646	36.126

## Sheet: Supplementary Table S6
Time	Temperature [°C]	Humidity [%RH]
2022-11-04 21:21:01	25.541	51.058
2022-11-04 21:31:01	26.103	55.599
2022-11-04 21:41:01	35.467	39.818
2022-11-04 21:51:01	37.586	33.039
2022-11-04 22:01:01	38.147	31.072
2022-11-04 22:11:01	38.272	30.907
2022-11-04 22:21:01	38.334	30.083
2022-11-04 22:31:01	38.396	31.565
2022-11-04 22:41:01	38.396	31.729
2022-11-04 22:51:01	38.459	32.057
2022-11-04 23:01:01	38.459	32.548

## Sheet: Supplementary Table S7
Temperature [C]	Temperature [°C]	Humidity [%RH]
2022-11-19 21:00:22	22.853	60.79
2022-11-19 21:10:22	26.916	55.599
2022-11-19 21:20:22	33.284	42.358
2022-11-19 21:30:22	34.843	31.072
2022-11-19 21:40:22	37.025	26.931
2022-11-19 21:50:22	37.898	28.594
2022-11-19 22:00:22	38.147	31.072
2022-11-19 22:10:22	38.209	33.202
2022-11-19 22:20:22	38.272	34.668
2022-11-19 22:30:22	38.272	35.964
2022-11-19 22:40:22	38.334	37.416
2022-11-19 22:50:22	38.334	38.54
2022-11-19 23:00:22	38.334	39.499

## Sheet: Supplementary Table S8
Time	Temperature [°C]	Humidity [%RH]
2022-12-07 21:04:01	27.386	26.669
2022-12-07 21:14:01	28.386	23.074
2022-12-07 21:24:01	34.067	19.378
2022-12-07 21:34:01	36.375	15.486
2022-12-07 21:44:01	38.121	12.983
2022-12-07 21:54:01	38.806	11.543
2022-12-07 22:04:01	39.056	10.064
2022-12-07 22:14:01	39.118	10.064
2022-12-07 22:24:01	39.118	10.097
2022-12-07 22:34:01	39.118	9.371
2022-12-07 22:44:01	39.118	9.371
2022-12-07 22:54:01	39.118	8.826
